# Supplementary material for: Characterization of Blf4, an Archaeal Lytic Virus Targeting a Member of the Methanomicrobiales
Source: Viruses. 2021 Sep 26;13(10):1934. doi: 10.3390/v13101934 (PMC8540584; doi:10.3390/v13101934)
Supplement: Supplementary file 1 [file viruses-13-01934-s001.zip]

Archive with 1 entries (1 files):
- viruses-1316505-supplementary.pdf
